# Supplementary material for: Thermal survival limits of larvae and adults of Sirex noctilio (Hymenoptera: Siricidae) in China
Source: PLoS One. 2019 Jun 26;14(6):e0218888. doi: 10.1371/journal.pone.0218888 (PMC6594641; doi:10.1371/journal.pone.0218888)
Supplement: S1 File — The four tables in the document correspond to Figs 1, 2, 3 and 4. (XLSX) [file pone.0218888.s001.xlsx]

## Sheet: Fig 1
Frequency distribution of CTmax of S. noctilio.
Larva	Adult
37.55	37.69
41.5	38.16
35.62	38.53
35.19	38.87
41.39	39.07
37.4	39.32
39.84	39.51
32.91	39.61
39.79	39.7
39.46	39.78
39.23	39.9
39.36	39.95
39.1	39.99
30.78	40.11
36.55	40.33
41.06	40.4
39.73	40.57
40.05	40.88
40.18	41.03
38.72	41.06
33.29	41.12
31.19	41.64
41.54	41.79
35.8	41.98
38.5	42.1
40.43	42.18
31.55	42.84
36.17	43.21
33.91	43.27
40.71	43.61
36.33	43.61
40.81	43.36
36.46	41.78
38.7	39.22
	39.18
	38.72
	38.15
	38.41
	40.57
	40.33
	40.88
	38.16
	39.07
	45.84
	38.16

## Sheet: Fig 2
(a)CTmax of adults			(b)CTmax of larvae			(c)SCP of adults			(d) SCP of larvae
Temperature(℃)	Motarlity		Temperature(℃)	Mortality		Temperature(℃)	Mortality		Temperature(℃)	Mortality
37.69	0.0222222		30.78	0.0294118		-2	0.0243902		-2.7	0.00444444
38.15	0.0444444		31.19	0.0588235		-2	0.0243902		-4	0.00888889
38.16	0.0666667		31.55	0.0882353		-2.4	0.0487805		-4.6	0.0133333
38.16	0.0888889		32.91	0.117647		-2.4	0.0487805		-4.9	0.0177778
38.16	0.111111		33.29	0.147059		-3	0.0609756		-5.4	0.0222222
38.41	0.133333		33.91	0.176471		-3.6	0.0731707		-5.7	0.0266667
38.53	0.155556		35.19	0.205882		-3.6	0.0731707		-7.8	0.0311111
38.72	0.177778		35.62	0.235294		-5	0.097561		-7.9	0.0355556
38.87	0.2		35.8	0.264706		-5.3	0.121951		-8	0.04
39.07	0.222222		36.17	0.294118		-5.3	0.121951		-8.2	0.0444444
39.07	0.244444		36.33	0.323529		-5.9	0.146341		-8.6	0.0488889
39.18	0.266667		36.46	0.352941		-5.9	0.146341		-8.7	0.0533333
39.22	0.288889		36.55	0.382353		-6.9	0.158537		-8.7	0.0577778
39.32	0.311111		37.4	0.411765		-7.3	0.170732		-9.3	0.0622222
39.51	0.333333		37.55	0.441176		-7.5	0.219512		-9.5	0.0666667
39.61	0.355556		38.5	0.470588		-7.5	0.219512		-10.2	0.0711111
39.7	0.377778		38.7	0.5		-7.5	0.219512		-10.3	0.0755556
39.78	0.4		38.72	0.529412		-7.5	0.219512		-10.8	0.08
39.9	0.422222		39.1	0.558824		-7.9	0.231707		-10.8	0.0844444
39.95	0.444444		39.23	0.588235		-8	0.243902		-11	0.0888889
39.99	0.466667		39.36	0.617647		-8.2	0.256098		-11	0.0933333
40.11	0.488889		39.46	0.647059		-8.3	0.268293		-11.2	0.0977778
40.33	0.511111		39.73	0.676471		-8.4	0.280488		-11.5	0.102222
40.33	0.533333		39.79	0.705882		-8.9	0.292683		-11.6	0.106667
40.4	0.555556		39.84	0.735294		-9	0.304878		-11.7	0.111111
40.57	0.577778		40.05	0.764706		-9.2	0.317073		-12.4	0.115556
40.57	0.6		40.18	0.794118		-9.5	0.341463		-13	0.12
40.88	0.622222		40.43	0.823529		-9.5	0.341463		-13.1	0.124444
40.88	0.644444		40.71	0.852941		-9.6	0.365854		-13.3	0.128889
41.03	0.666667		40.81	0.882353		-9.6	0.365854		-13.3	0.133333
41.06	0.688889		41.06	0.911765		-9.7	0.402439		-13.3	0.137778
41.12	0.711111		41.39	0.941176		-9.7	0.402439		-13.4	0.142222
41.64	0.733333		41.5	0.970588		-9.7	0.402439		-13.8	0.146667
41.78	0.755556		41.54	1		-9.8	0.463415		-13.8	0.151111
41.79	0.777778					-9.8	0.463415		-14.5	0.155556
41.98	0.8					-9.8	0.463415		-14.5	0.16
42.1	0.822222					-9.8	0.463415		-14.7	0.164444
42.18	0.844444					-9.8	0.463415		-14.8	0.168889
42.84	0.866667					-9.9	0.487805		-14.9	0.173333
43.21	0.888889					-9.9	0.487805		-15	0.177778
43.27	0.911111					-10	0.512195		-15	0.182222
43.36	0.933333					-10	0.512195		-15.1	0.186667
43.61	0.955556					-10.9	0.52439		-15.2	0.191111
43.61	0.977778					-11	0.54878		-15.4	0.195556
45.84	1					-11	0.54878		-15.4	0.2
						-11.2	0.560976		-15.5	0.204444
						-11.6	0.573171		-15.5	0.208889
						-11.7	0.597561		-15.6	0.213333
						-11.7	0.597561		-15.8	0.217778
						-11.8	0.621951		-15.9	0.222222
						-11.8	0.621951		-15.9	0.226667
						-12	0.646341		-16.4	0.231111
						-12	0.646341		-16.5	0.235556
						-12.4	0.670732		-16.5	0.24
						-12.4	0.670732		-16.5	0.244444
						-12.5	0.682927		-16.5	0.248889
						-13	0.695122		-16.7	0.253333
						-13.4	0.707317		-16.7	0.257778
						-14.1	0.719512		-16.7	0.262222
						-15	0.768293		-16.9	0.266667
						-15	0.768293		-17	0.271111
						-15	0.768293		-17	0.275556
						-15	0.768293		-17.1	0.28
						-15.2	0.780488		-17.1	0.284444
						-16.7	0.792683		-17.2	0.288889
						-16.8	0.804878		-17.2	0.293333
						-16.9	0.817073		-17.3	0.297778
						-17.5	0.829268		-17.4	0.302222
						-17.6	0.841463		-17.7	0.306667
						-17.9	0.853659		-17.7	0.311111
						-18.1	0.878049		-18.2	0.315556
						-18.1	0.878049		-18.3	0.32
						-18.4	0.890244		-18.3	0.324444
						-19	0.902439		-18.3	0.328889
						-19.2	0.914634		-18.6	0.333333
						-20.7	0.926829		-18.7	0.337778
						-20.8	0.939024		-18.7	0.342222
						-20.9	0.963415		-18.8	0.346667
						-20.9	0.963415		-18.9	0.351111
						-27.6	0.97561		-19	0.355556
						-31.8	0.987805		-19	0.36
						-32.6	1		-19	0.364444
									-19.1	0.368889
									-19.1	0.373333
									-19.1	0.377778
									-19.2	0.382222
									-19.3	0.386667
									-19.3	0.391111
									-19.4	0.395556
									-19.7	0.4
									-19.7	0.404444
									-19.7	0.408889
									-19.7	0.413333
									-19.8	0.417778
									-19.8	0.422222
									-19.8	0.426667
									-19.9	0.431111
									-20	0.435556
									-20.1	0.44
									-20.1	0.444444
									-20.1	0.448889
									-20.1	0.453333
									-20.1	0.457778
									-20.2	0.462222
									-20.2	0.466667
									-20.3	0.471111
									-20.5	0.475556
									-20.6	0.48
									-20.8	0.484444
									-20.8	0.488889
									-20.9	0.493333
									-20.9	0.497778
									-21.1	0.502222
									-21.1	0.506667
									-21.2	0.511111
									-21.3	0.515556
									-21.3	0.52
									-21.4	0.524444
									-21.5	0.528889
									-21.5	0.533333
									-21.5	0.537778
									-21.6	0.542222
									-21.6	0.546667
									-21.7	0.551111
									-21.8	0.555556
									-21.8	0.56
									-21.9	0.564444
									-21.9	0.568889
									-22	0.573333
									-22	0.577778
									-22.2	0.582222
									-22.2	0.586667
									-22.4	0.591111
									-22.4	0.595556
									-22.5	0.6
									-22.7	0.604444
									-22.7	0.608889
									-22.7	0.613333
									-22.7	0.617778
									-22.8	0.622222
									-22.8	0.626667
									-22.9	0.631111
									-22.9	0.635556
									-23	0.64
									-23.3	0.644444
									-23.3	0.648889
									-23.5	0.653333
									-23.6	0.657778
									-23.9	0.662222
									-24.1	0.666667
									-24.1	0.671111
									-24.2	0.675556
									-24.3	0.68
									-24.5	0.684444
									-24.5	0.688889
									-24.7	0.693333
									-24.7	0.697778
									-24.8	0.702222
									-24.9	0.706667
									-24.9	0.711111
									-24.9	0.715556
									-25	0.72
									-25.2	0.724444
									-25.3	0.728889
									-25.3	0.733333
									-25.4	0.737778
									-25.6	0.742222
									-25.8	0.746667
									-25.9	0.751111
									-25.9	0.755556
									-26	0.76
									-26	0.764444
									-26	0.768889
									-26.1	0.773333
									-26.1	0.777778
									-26.3	0.782222
									-26.4	0.786667
									-26.6	0.791111
									-26.7	0.795556
									-26.8	0.8
									-26.9	0.804444
									-26.9	0.808889
									-27	0.813333
									-27.1	0.817778
									-27.1	0.822222
									-27.2	0.826667
									-27.3	0.831111
									-27.3	0.835556
									-27.5	0.84
									-27.6	0.844444
									-27.6	0.848889
									-27.8	0.853333
									-27.9	0.857778
									-27.9	0.862222
									-28	0.866667
									-28.2	0.871111
									-28.4	0.875556
									-28.4	0.88
									-28.5	0.884444
									-28.7	0.888889
									-28.9	0.893333
									-29	0.897778
									-29.4	0.902222
									-29.5	0.906667
									-29.6	0.911111
									-30	0.915556
									-30	0.92
									-30.3	0.924444
									-30.3	0.928889
									-30.3	0.933333
									-30.7	0.937778
									-31	0.942222
									-31	0.946667
									-31.2	0.951111
									-31.4	0.955556
									-31.8	0.96
									-31.8	0.964444
									-31.8	0.968889
									-31.9	0.973333
									-32	0.977778
									-32.2	0.982222
									-32.4	0.986667
									-32.5	0.991111
									-32.5	0.995556
									-32.5	1

## Sheet: Fig 3
SCP (mean ± SEM) for different life stages of S. noctilio
	Larva	Adult	Larva(Pre-winter)	Larva(Mid-winter)	Larva(Post-winter)	Larva(Last-stage)
Number of values	225	82	76	91	45	13
Mean	-20.77	-11.78	-18.38	-24.27	-18.34	-18.72
Std. Deviation	6.566	6.022	6.198	5.905	6.091	3.379
Std. Error of Mean	0.4378	0.665	0.711	0.619	0.908	0.937

## Sheet: Fig 4
(a) Mortality of larvae at low-temperature exposure										(b) Mortality of adults at high-temperature exposure
	5	0	-5	-10	-15	-20	-25	-30			25	30	33	35	37	39	40	41	43	45
2	0	0	0	0	0	33	75	100		2	0	0	0	0	0	0	0.08	0.15	0.79	1
4	0	0	0	0	0	67	100	100		4	0	0	0	0	0	0	0.25	0.54	1	1
24	0	0	20	50	80	100	100	100		8	0	0	0	0	0	0	0.42	0.92	1	1
48	30	33	50	83	100	100	100	100		24	0	0.04	0.12	0.07	0.11	0.4	1	1	1	1
										48	0	0.08	0.35	0.57	0.63	0.7	1	1	1	1
